# Supplementary material for: The Roles of GmERF135 in Improving Salt Tolerance and Decreasing ABA Sensitivity in Soybean
Source: Front Plant Sci. 2019 Jul 23;10:940. doi: 10.3389/fpls.2019.00940 (PMC6664033; doi:10.3389/fpls.2019.00940)
Supplement: TABLE S1 — Specific primers of each gene for qRT-PCR. All the primers were designed via Primer Primer 5.0. [file Table_1.XLSX]

## Sheet: Sheet1
qRT-PCR primer	Primer sequences
ERF1-F	5-GTCTTCGGATTCGGGGTTGT-3
ERF1-R	5-CATTCCCCAGAGCCATAGCC-3
ERF15-F	5-AACGACCCACCATGCAAAAC-3
ERF15-R	5-AAGTGCAAGCTGAAGCCGAA-3
ERF28-F	5-AGCCTCAGAGAGTGGCTTCA-3
ERF28-R	5-TTTGCTCGATGTGGTCCTCT-3
ERF34-F	5-TCTCAGCTTTGACCCACGTT-3
ERF34-R	5-CTGCACTTGTTGGCATAGCA-3
ERF41-F	5-ACGAGGAAGCTGAGTCCGTA-3
ERF41-R	5-AGCGACAAGAGGATCCCAAA-3
ERF49-F	5-CCGCTGGACCTTACTCTTGC-3
ERF49-R	5-CCAACACTTTCCGATGTGGG-3
ERF84-F	5-CTGCTGCTGGTGCCACTAAT-3
ERF84-R	5-TCTCACAATCAAGAAGCTCCTCC-3
ERF132-F	5-AGACCTGCTTCATCCAGTTCC-3
ERF132-R	5-ACCAGCCTCATTCATTAGCCC-3
ERF151-F	5-CCTGGAAGTGGAAATGGGCT-3
ERF151-R	5-TTCCAACGAAGTATCGCCCC-3
ERF103-F	5-AATCACTCAAAGACATGCAGAACA-3
ERF103-R	5-GCAAAGGAAATCATCATCAGAAG-3
ERF135-F	5-GCGAACGCAGCTGAAGTTT-3
ERF135-R	5-ACTGGATCCACTCGGTCTTC-3
ERF106-F	5-GCTGCTACTGCAACAGAGTTATCT-3
ERF106-R	5-CTAACCTGTGCCACTTGTGATTT-3
ERF75-F	5-CCCTTCCTTTCACACCACAA-3
ERF75-R	5-ACACCCAGATACCCGTTCC-3
ERF111-F	5-CGGATCCTTTCTTCTACGCTG-3
ERF111-R	5-GGAGGAGGAAGAGTCGCAGT-3
ERF30-F	5-GTGACCCAAAGACGACGCTA-3
ERF30-R	5-GGGAGGAACCATCATGACCC-3
ERF13-F	5-GCTGTGGCAACAACGGTTAC-3
ERF13-R	5-TGCCTCACTCCCCTGTACTT-3
GmActin-F	5-ACATTGTTCTTAGTGGTGGCT-3
GmActin-R	5-CTGTTGGAAGGTGCTGAG-3
AtActinF	GAAATCACAGCACTTGCACC
AtActinR	AAGCCTTTGATCTTGAGAGC
