# Supplementary material for: The Roles of GmERF135 in Improving Salt Tolerance and Decreasing ABA Sensitivity in Soybean
Source: Front Plant Sci. 2019 Jul 23;10:940. doi: 10.3389/fpls.2019.00940 (PMC6664033; doi:10.3389/fpls.2019.00940)
Supplement: TABLE S2 — Classification of 160 soybean ERF genes. [file Table_2.XLSX]

## Sheet: Sheet1
Ordinal	Gene Name	Transcript Name	Group Number	Alias
1	GmERF1	>Glyma.01G025400.1	Group Ⅳ	Glyma01g03110
2	GmERF2	>Glyma.01G081100.1	Group Ⅴ	Glyma01g20383
3	GmERF3	>Glyma.01G206600.1	Group Ⅰ	Glyma01g41520
4	GmERF4	>Glyma.01G206700.1	Group Ⅰ	Glyma01g41527
5	GmERF5	>Glyma.01G224100.1	Group Ⅴ	Glyma01g43350
6	GmERF6	>Glyma.02G006200.1	Group Ⅰ	Glyma02g00870
7	GmERF7	>Glyma.02G006300.1	Group Ⅱ	Glyma02g00890
8	GmERF8	>Glyma.02G016100.1	Group Ⅶ	Glyma02g01960
9	GmERF9	>Glyma.02G039300.1	Group Ⅳ	Glyma02g04460
10	GmERF10	>Glyma.02G066200.1	Group Ⅵ	Glyma02g07310
11	GmERF11	>Glyma.02G067600.1	Group Ⅳ	Glyma02g07460
12	GmERF12	>Glyma.02G072800.1	Group Ⅷ	Glyma02g08020
13	GmERF13	>Glyma.02G080200.1	Group Ⅵ	Glyma02g08835
14	GmERF14	>Glyma.02G132500.1	Group Ⅵ	Glyma02g14940
15	GmERF15	>Glyma.02G236800.1	Group Ⅴ	Glyma02g40320
16	GmERF16	>Glyma.02G267400.1	Group Ⅲ	Glyma02g43500
17	GmERF17	>Glyma.02G294100.1	Group Ⅲ	Glyma02g46340
18	GmERF18	>Glyma.03G094700.1	Group Ⅴ	Glyma03g23330
19	GmERF19	>Glyma.03G111700.1	Group Ⅰ	Glyma03g26310
20	GmERF20	>Glyma.03G112000.1	Group Ⅰ	Glyma03g26394
21	GmERF21	>Glyma.03G112400.1	Group Ⅰ	Glyma03g26480
22	GmERF22	>Glyma.03G112700.1	Group Ⅰ	Glyma03g26520
23	GmERF23	>Glyma.03G112800.1	Group Ⅰ	Glyma03g26530
24	GmERF24	>Glyma.03G162500.1	Group Ⅰ	Glyma03g31920
25	GmERF25	>Glyma.03G162600.1	Group Ⅶ	Glyma03g31930
26	GmERF26	>Glyma.03G255500.1	Group Ⅴ	Glyma03g41640
27	GmERF27	>Glyma.03G263700.1	Group Ⅶ	Glyma03g42450
28	GmERF28	>Glyma.04G062900.1	Group Ⅷ	Glyma04g06690
29	GmERF29	>Glyma.04G067200.1	Group Ⅷ	Glyma04g07140
30	GmERF30	>Glyma.04G147500.1	Group Ⅷ	Glyma04g19650
31	GmERF31	>Glyma.04G151100.1	Group Ⅴ	*
32	GmERF32	>Glyma.04G201700.1	Group Ⅵ	*
33	GmERF33	>Glyma.04G201900.1	Group Ⅵ	*
34	GmERF34	>Glyma.04G217400.1	Group Ⅵ	Glyma04g39510
35	GmERF35	>Glyma.04G238700.1	Group Ⅷ	Glyma04g41740
36	GmERF36	>Glyma.05G063500.1	Group Ⅰ	Glyma05g05130
37	GmERF37	>Glyma.05G063600.1	Group Ⅰ	Glyma05g05180
38	GmERF38	>Glyma.05G157400.1	Group Ⅴ	Glyma05g29011
39	GmERF39	>Glyma.05G186700.1	Group Ⅵ	Glyma05g32040
40	GmERF40	>Glyma.05G200100.1	Group Ⅵ	Glyma05g33440
41	GmERF41	>Glyma.05G214400.1	Group Ⅴ	Glyma05g37120
42	GmERF42	>Glyma.06G064000.1	Group Ⅷ	Glyma06g06780
43	GmERF43	>Glyma.06G068800.1	Group Ⅷ	Glyma06g07240
44	GmERF44	>Glyma.06G111300.1	Group Ⅷ	Glyma06g11700
45	GmERF45	>Glyma.06G125100.1	Group Ⅴ	Glyma06g13040
46	GmERF46	>Glyma.06G148400.1	Group Ⅵ	Glyma06g15341
47	GmERF47	>Glyma.06G163700.1	Group Ⅵ	Glyma06g17180
48	GmERF48	>Glyma.06G221800.1	Group Ⅷ	Glyma06g29110
49	GmERF49	>Glyma.06G236400.1	Group Ⅲ	Glyma06g35710
50	GmERF50	>Glyma.06G290000.1	Group Ⅲ	Glyma06g44430
51	GmERF51	>Glyma.07G031200.1	Group Ⅷ	Glyma07g03500
52	GmERF52	>Glyma.07G044300.1	Group Ⅶ	Glyma07g04950
53	GmERF53	>Glyma.07G113800.1	Group Ⅰ	Glyma07g14070
54	GmERF54	>Glyma.07G114000.1	Group Ⅰ	Glyma07g14060
55	GmERF55	>Glyma.07G114300.1	Group Ⅰ	Glyma07g13980
56	GmERF56	>Glyma.07G212400.1	Group Ⅵ	*
57	GmERF57	>Glyma.07G250100.1	Group Ⅳ	Glyma07g37990
58	GmERF58	>Glyma.08G020900.1	Group Ⅴ	Glyma08g02460
59	GmERF59	>Glyma.08G040900.1	Group Ⅴ	Glyma08g04550
60	GmERF60	>Glyma.08G145300.1	Group Ⅵ	Glyma08g15350
61	GmERF61	>Glyma.08G211600.1	Group Ⅷ	Glyma08g22590
62	GmERF62	>Glyma.08G216600.1	Group Ⅷ	Glyma08g23160
63	GmERF63	>Glyma.08G257300.1	Group Ⅵ	Glyma08g28835
64	GmERF64	>Glyma.08G261500.1	Group Ⅴ	Glyma08g30716
65	GmERF65	>Glyma.08G278800.1	Group Ⅲ	Glyma08g38171
66	GmERF66	>Glyma.08G281900.1	Group Ⅳ	Glyma08g38800
67	GmERF67	>Glyma.08G320700.1	Group Ⅲ	Glyma08g43300
68	GmERF68	>Glyma.09G041500.1	Group Ⅶ	Glyma09g04630
69	GmERF69	>Glyma.09G052800.1	Group Ⅱ	Glyma09g05840
70	GmERF70	>Glyma.09G052900.1	Group Ⅱ	Glyma09g05850
71	GmERF71	>Glyma.09G053000.1	Group Ⅱ	Glyma09g05860
72	GmERF72	>Glyma.09G242600.1	Group Ⅰ	Glyma09g37780
73	GmERF73	>Glyma.10G007000.1	Group Ⅰ	Glyma10g00980
74	GmERF74	>Glyma.10G007100.1	Group Ⅱ	Glyma10g00990
75	GmERF75	>Glyma.10G016500.1	Group Ⅶ	Glyma10g02080
76	GmERF76	>Glyma.10G036200.1	Group Ⅱ	Glyma10g04160
77	GmERF77	>Glyma.10G036300.1	Group Ⅰ	Glyma10g04170
78	GmERF78	>Glyma.10G036600.1	Group Ⅶ	Glyma10g04190
79	GmERF79	>Glyma.10G036700.1	Group Ⅰ	Glyma10g04210
80	GmERF80	>Glyma.10G061400.1	Group Ⅲ	*
81	GmERF81	>Glyma.10G118900.1	Group Ⅰ	Glyma10g23440
82	GmERF82	>Glyma.10G186800.1	Group Ⅰ	Glyma10g33060
83	GmERF83	>Glyma.10G186900.1	Group Ⅱ	Glyma10g33070
84	GmERF84	>Glyma.10G187000.1	Group Ⅱ	Glyma10g33080
85	GmERF85	>Glyma.10G194200.1	Group Ⅰ	Glyma10g33810
86	GmERF86	>Glyma.10G223200.1	Group Ⅵ	Glyma10g36760
87	GmERF87	>Glyma.10G274600.1	Group Ⅴ	Glyma10g42130
88	GmERF88	>Glyma.11G019000.1	Group Ⅴ	Glyma11g02140
89	GmERF89	>Glyma.11G036400.1	Group Ⅰ	Glyma11g03900
90	GmERF90	>Glyma.11G036500.1	Group Ⅰ	Glyma11g03910
91	GmERF91	>Glyma.12G117000.1	Group Ⅲ	Glyma12g13315
92	GmERF92	>Glyma.12G162700.1	Group Ⅲ	Glyma12g26836
93	GmERF93	>Glyma.12G226600.1	Group Ⅲ	Glyma12g35550
94	GmERF94	>Glyma.13G040400.1	Group Ⅴ	Glyma13g08490
95	GmERF95	>Glyma.13G060600.1	Group Ⅷ	Glyma13g05690
96	GmERF96	>Glyma.13G081600.1	Group Ⅷ	Glyma13g02860
97	GmERF97	>Glyma.13G122500.1	Group Ⅱ	Glyma13g18330
98	GmERF98	>Glyma.13G122600.1	Group Ⅰ	Glyma13g18340
99	GmERF99	>Glyma.13G122700.1	Group Ⅰ	Glyma13g18350
100	GmERF100	>Glyma.13G122800.1	Group Ⅰ	Glyma13g18370
101	GmERF101	>Glyma.13G122900.1	Group Ⅰ	Glyma13g18390
102	GmERF102	>Glyma.13G123000.1	Group Ⅶ	Glyma13g18400
103	GmERF103	>Glyma.13G123100.1	Group Ⅰ	Glyma13g18410
104	GmERF104	>Glyma.13G166700.1	Group Ⅷ	Glyma13g23570
105	GmERF105	>Glyma.13G233800.1	Group Ⅰ	Glyma13g30710
106	GmERF106	>Glyma.13G233900.1	Group Ⅱ	Glyma13g30720
107	GmERF107	>Glyma.13G236500.1	Group Ⅲ	Glyma13g30990
108	GmERF108	>Glyma.13G236600.1	Group Ⅲ	Glyma13g31010
109	GmERF109	>Glyma.13G274100.1	Group Ⅲ	Glyma13g34920
110	GmERF110	>Glyma.13G369400.1	Group Ⅷ	Glyma13g44660
111	GmERF111	>Glyma.14G020100.1	Group Ⅲ	Glyma14g02360
112	GmERF112	>Glyma.14G050100.1	Group Ⅲ	Glyma14g05470
113	GmERF113	>Glyma.14G111600.1	Group Ⅷ	Glyma14g13470
114	GmERF114	>Glyma.14G123900.1	Group Ⅴ	Glyma14g29040
115	GmERF115	>Glyma.14G147500.1	Group Ⅷ	Glyma14g22970
116	GmERF116	>Glyma.15G004200.1	Group Ⅷ	Glyma15g00660
117	GmERF117	>Glyma.15G008600.1	Group Ⅷ	Glyma15g01140
118	GmERF118	>Glyma.15G077000.1	Group Ⅲ	Glyma15g08360
119	GmERF119	>Glyma.15G077100.1	Group Ⅲ	Glyma15g08370
120	GmERF120	>Glyma.15G079100.1	Group Ⅱ	*
121	GmERF121	>Glyma.15G079200.1	Group Ⅰ	Glyma15g08580
122	GmERF122	>Glyma.15G152000.1	Group Ⅶ	Glyma15g16260
123	GmERF123	>Glyma.15G159200.1	Group Ⅱ	Glyma15g17100
124	GmERF124	>Glyma.16G012600.1	Group Ⅶ	Glyma16g01500
125	GmERF125	>Glyma.16G040000.1	Group Ⅷ	Glyma16g04410
126	GmERF126	>Glyma.16G046300.1	Group Ⅳ	Glyma16g05070
127	GmERF127	>Glyma.16G047600.1	Group Ⅵ	Glyma16g05190
128	GmERF128	>Glyma.16G147500.1	Group Ⅵ	Glyma16g26320
129	GmERF129	>Glyma.16G148700.1	Group Ⅳ	Glyma16g26460
130	GmERF130	>Glyma.16G154100.1	Group Ⅷ	Glyma16g27040
131	GmERF131	>Glyma.16G164800.1	Group Ⅵ	Glyma16g27950
132	GmERF132	>Glyma.17G024300.1	Group Ⅳ	Glyma17g02711
133	GmERF133	>Glyma.17G114500.1	Group Ⅷ	Glyma17g12330
134	GmERF134	>Glyma.17G124100.1	Group Ⅷ	Glyma17g13320
135	GmERF135	>Glyma.17G145300.1	Group Ⅰ	Glyma17g15460
136	GmERF136	>Glyma.17G145400.1	Group Ⅰ	Glyma17g15480
137	GmERF137	>Glyma.17G210500.1	Group Ⅷ	Glyma17g31900
138	GmERF138	>Glyma.18G091600.1	Group Ⅲ	Glyma18g10290
139	GmERF139	>Glyma.18G144700.1	Group Ⅳ	Glyma18g20962
140	GmERF140	>Glyma.18G252200.1	Group Ⅰ	Glyma18g48721
141	GmERF141	>Glyma.18G252300.1	Group Ⅰ	Glyma18g48730
142	GmERF142	>Glyma.18G281400.1	Group Ⅵ	Glyma18g51680
143	GmERF143	>Glyma.19G026000.1	Group Ⅷ	Glyma19g03120
144	GmERF144	>Glyma.19G104200.1	Group Ⅵ	Glyma19g27790
145	GmERF145	>Glyma.19G113100.1	Group Ⅷ	Glyma19g29000
146	GmERF146	>Glyma.19G163700.1	Group Ⅱ	Glyma19g34650
147	GmERF147	>Glyma.19G163900.1	Group Ⅰ	Glyma19g34670
148	GmERF148	>Glyma.19G164100.1	Group Ⅰ	Glyma19g34696
149	GmERF149	>Glyma.19G213100.1	Group Ⅶ	Glyma19g40070
150	GmERF150	>Glyma.19G253100.1	Group Ⅴ	Glyma19g44240
151	GmERF151	>Glyma.19G262700.1	Group Ⅶ	Glyma19g45200
152	GmERF152	>Glyma.20G031000.1	Group Ⅷ	Glyma20g03890
153	GmERF153	>Glyma.20G070000.1	Group Ⅰ	Glyma20g16910
154	GmERF154	>Glyma.20G070100.1	Group Ⅰ	Glyma20g16920
155	GmERF155	>Glyma.20G115300.1	Group Ⅴ	Glyma20g24920
156	GmERF156	>Glyma.20G168500.1	Group Ⅵ	Glyma20g30835
157	GmERF157	>Glyma.20G195900.1	Group Ⅰ	Glyma20g33800
158	GmERF158	>Glyma.20G203500.1	Group Ⅱ	Glyma20g34550
159	GmERF159	>Glyma.20G203600.1	Group Ⅱ	Glyma20g34560
160	GmERF160	>Glyma.20G203700.1	Group Ⅰ	Glyma20g34570
